# Supplementary material for: Human Chemical Exposure from Background Emissions in the United States and the Implication for Quantifying Risks from Marginal Emission Increase
Source: Toxics. 2021 Nov 15;9(11):308. doi: 10.3390/toxics9110308 (PMC8621763; doi:10.3390/toxics9110308)
Supplement: Supplementary file 1 [file toxics-09-00308-s001.zip]

Archive with 1 entries (1 files):
- toxics-1401520-supplementary.pdf
